# Supplementary material for: Light-induced depigmentation in planarians models the pathophysiology of acute porphyrias
Source: eLife. 2016 May 31;5:e14175. doi: 10.7554/eLife.14175 (PMC4887210; doi:10.7554/eLife.14175)
Supplement: Figure 2—source data 1. — Predicted protein sequences for S. mediterranea genes identified and cloned by reciprocal BLAST and RT-PCR (Materials and methods) were used as queries in BLASTP searches against the non-redundant H. sapiens protein database (NCBI). 1Smed Unigene transcripts are available at the Schmidtea mediterranea Genome Database (Robb et al., 2015). DOI: http://dx.doi.org/10.7554/eLife.14175.012 [file elife-14175-fig2-data1.xlsx]

## Sheet: Sheet1
S. mediterranea Query		H. sapiens BLASTP Hit
Protein Name	Smed Unigene No.1	Protein Name	GenBank Accession No.	E Value	% Identity
SMED-TRYPTOPHAN 2,3-DIOXYGENASE (TDO)	SMU15031847	Tryptophan 2,3-dioxygenase	4PW8_A	3e-116	50 (191/380)
SMED-INDOLEAMINE 2,3-DIOXYGENASE (IDO)	SMU15028202	Indoleamine 2,3-dioxygenase-like 1 protein	ABM69260.1	9e-55	32 (125/386)
SMED-KYNURENINE FORMAMIDASE-1 (KFM-1)	SMU15008723	Kynurenine formamidase isoform 2	NP_001010982.2	2e-36	27 (77/283)
SMED-KYNURENINE FORMAMIDASE-2 (KFM-2)	SMU15016987	Kynurenine formamidase isoform 2	NP_001010982.2	2e-22	29 (67/229)
SMED-KYNURENINE 3-MONOOXYGENASE-1 (KMO-1)	SMU15031036	Kynurenine 3-monooxygenase	NP_003670.2	1e-112	42 (186/443)
SMED-KYNURENINE 3-MONOOXYGENASE-2 (KMO-2)	SMU15032738	Kynurenine 3-monooxygenase	NP_003670.2	4e-126	45 (200/446)
SMED-KYNURENINE 3-MONOOXYGENASE-3 (KMO-3)	SMU15038278	Kynurenine 3-monooxygenase	NP_003670.2	2e-112	41 (172/424)
