# Supplementary material for: Light-induced depigmentation in planarians models the pathophysiology of acute porphyrias
Source: eLife. 2016 May 31;5:e14175. doi: 10.7554/eLife.14175 (PMC4887210; doi:10.7554/eLife.14175)
Supplement: Figure 4—source data 1. — Predicted protein sequences for S. mediterranea genes identified and cloned by reciprocal BLAST and RT-PCR (Materials and methods) were used as queries in BLASTP searches against the non-redundant H. sapiens protein database (NCBI). 1Smed Unigene transcripts are available at the Schmidtea mediterranea Genome Database (Robb et al., 2015). 2Not cloned (no RT-PCR product). DOI: http://dx.doi.org/10.7554/eLife.14175.015 [file elife-14175-fig4-data1.xlsx]

## Sheet: Sheet1
S. mediterranea Query		H. sapiens BLASTP Hit
Protein Name	Smed Unigene No.1	Protein Name	GenBank Accession No.	E Value	% Identity
SMED-DELTA-AMINOLEVULINIC ACID SYNTHASE (ALAS)	SMU15001551	5-Aminolevulinate synthase, erythroid-specific, mitochondrial isoform	NP_001033056.1	2e-167	57 (228/398)
SMED-DELTA-AMINOLEVULINIC ACID DEHYDRATASE-1 (ALAD-1)	SMU15014408	Delta-aminolevulinic acid dehydratase isoform b	NP_000022.3	2e-136	57 (186/326)
SMED-DELTA-AMINOLEVULINIC ACID DEHYDRATASE-2 (ALAD-2)2	v31.029516	Delta-aminolevulinate dehydratase	AAC60581.1	2e-63	41 (122/297)
SMED-PORPHOBILINOGEN DEAMINASE-1 (PBGD-1)	SMU15000117	Porphobilinogen deaminase isoform 1	NP_000181.2	4e-94	50 (141/284)
SMED-PORPHOBILINOGEN DEAMINASE-2 (PBGD-2)	SMU15000570	Porphobilinogen deaminase isoform 1	NP_000181.2	3e-85	47 (135/289)
SMED-PORPHOBILINOGEN DEAMINASE-3 (PBGD-3)	SMU15025315	Porphobilinogen deaminase isoform 2	NP_001019553.1	3e-66	38 (133/353)
SMED-PORPHOBILINOGEN DEAMINASE-4 (PBGD-4)	SMU15030126	Porphobilinogen deaminase isoform 1	NP_000181.2	3e-94	44 (170/389)
SMED-UROPORPHYRINOGEN III SYNTHASE (UROS)	SMU15014268	Uroporphyrinogen-III synthase isoform X6	XP_005270197.1	3e-22	33 (65/200)
SMED-UROPORPHYRINOGEN DECARBOXYLASE-1 (UROD-1)	SMU15012633	Uroporphyrinogen decarboxylase	NP_000365.3	3e-142	56 (199/358)
SMED-UROPORPHYRINOGEN DECARBOXYLASE-2 (UROD-2)2	v31.044698	Uroporphyrinogen decarboxylase	AAH01778.1	5e-67	48 (113/234)
SMED-COPROPORPHYRINOGEN OXIDASE (CPOX)	SMU15037876	Coproporphyrinogen oxidase	BAA04033.1	9e-135	54 (181/333)
SMED-PROTOPORPHYRINOGEN OXIDASE (PPOX)	SMU15001566	Protoporphyrinogen oxidase	NP_000300.1	1e-72	33 (159/475)
SMED-FERROCHELATASE-1 (FECH-1)	SMU15001135	Ferrochelatase precursor	BAA00628.1	1e-143	56 (199/357)
SMED-FERROCHELATASE-2 (FECH-2)2	v31.075368	Ferrochelatase precursor	BAA00628.1	3e-17	23 (78/332)
