# Supplementary material for: Light-induced depigmentation in planarians models the pathophysiology of acute porphyrias
Source: eLife. 2016 May 31;5:e14175. doi: 10.7554/eLife.14175 (PMC4887210; doi:10.7554/eLife.14175)
Supplement: Supplementary file 1. — See Materials and methods for details. 1Smed Unigene transcripts are available at the Schmidtea mediterranea Genome Database (Robb et al., 2015). 2Smed_ASXL transcripts are available under NCBI BioProject PRJNA215411. 3Not cloned (no RT-PCR product). DOI: http://dx.doi.org/10.7554/eLife.14175.024 [file elife-14175-supp1.xlsx]

## Sheet: Sheet1
Gene Name	Smed Unigene No.1	Smed_ASXL Transcript No.2	GenBank Accession No.	Forward Primer	Reverse Primer
Ommochrome Biosynthesis Pathway
Smed-tryptophan 2,3-dioxygenase (TDO)	SMU15031847	SmedASXL_009441	GCZZ01061463	GTGAAAGCAGTGGTTGCAC	GAAGCATTTCCGAACTGAG
Smed-indoleamine 2,3-dioxygenase (IDO)	SMU15028202	SmedASXL_013301	GCZZ01004992	CTAGCTATTATGATCCTTGG	GTAAGTCTTGTCCGCCAG
Smed-kynurenine formamidase-1 (KFM-1)	SMU15008723	SmedASXL_019803	GCZZ01055593	CATGTAGTCAATGGTGCCC	CGTAGAAAATCGAGAATG
Smed-kynurenine formamidase-2 (KFM-2)	SMU15016987	SmedASXL_019414	GCZZ01051019	GATCAATCTCTGCGGAAG	CTCTTTACACGATTCGATG
Smed-kynurenine 3-monooxygenase-1 (KMO-1)	SMU15031036	SmedASXL_012208	GCZZ01073952	CCAGACAATCGAACAATCC	GCCAAGCATTACTCCAATTG
Smed-kynurenine 3-monooxygenase-2 (KMO-2)	SMU15032738	SmedASXL_011861	GCZZ01003551	GGTTATTGTCGGAGGTGG	CATCGCAAATTGATAGCC
Smed-kynurenine 3-monooxygenase-3 (KMO-3)	SMU15038278	SmedASXL_007946	GCZZ01018101	GACATCAGACATTCGAGG	GATGCGCGTAAAGCAAAC
Porphyrin/Heme Biosynthesis Pathway
Smed-delta-aminolevulinic acid synthase (ALAS)	SMU15001551	SmedASXL_012985	GCZZ01067044	CAACGAGTGATTGTTAAGTCTG	TCGACTACTGCTTTGTCAC
Smed-delta-aminolevulinic acid dehydratase-1 (ALAD-1)	SMU15014408	SmedASXL_008517	GCZZ01029101	CGATCGTGGCAAATTGAATC	GAGTAGATACGGAACCAG
Smed-delta-aminolevulinic acid dehydratase-2 (ALAD-2)3	v31.029516	NA	NA	CGACGGAGCACATAAACG	GTAATTTGGCAGCGTCCAAG
Smed-porphobilinogen deaminase-1 (PBGD-1)	SMU15000117	SmedASXL_002843	GCZZ01042910	GAATTGTCCGAGTAGGCTCAC	AAGCTCGATTTGTACCCGAC
Smed-porphobilinogen deaminase-2 (PBGD-2)	SMU15000570	SmedASXL_013828	GCZZ01009924	CACGAATGAGCCTCCTAG	CGAGAAGAATATTTGCTGC
Smed-porphobilinogen deaminase-3 (PBGD-3)	SMU15025315	SmedASXL_004510	GCZZ01079497	CCTTTCGAATAGGAACTCG	CCCCATATTAATATCCCAG
Smed-porphobilinogen deaminase-4 (PBGD-4)	SMU15030126	SmedASXL_006269	GCZZ01011986	CTGGATTTAGAAATGCCG	CGACCGATCTCACAGATG
Smed-uroporphyrinogen III synthase (UROS)	SMU15014268	SmedASXL_007803	GCZZ01015094	CAGGGCGATCCTTACGTC	GATCGAATAACGGATATGC
Smed-uroporphyrinogen decarboxylase-1 (UROD-1)	SMU15012633	SmedASXL_008094	GCZZ01023083	GCATTAGGGCATTTCGTG	GTCTCAACTTTATGCGGATC
Smed-uroporphyrinogen decarboxylase-2 (UROD-2)3	v31.044698	NA	NA	CGACCCCCACTTTCTTAC	GTGGATTCGCGCGCAATG
Smed-coproporphyrinogen oxidase (CPOX)	SMU15037876	SmedASXL_008051	GCZZ01045054	CAGTGTGGATGAGTGAGTC	CAGATTATTAGTCACCGAG
Smed-protoporphyrinogen oxidase (PPOX)	SMU15001566	SmedASXL_014056	GCZZ01069863	CATGTTGTTGTTGGTGGAG	CACTGAGACCCTCTCAAC
Smed-ferrochelatase-1 (FECH-1)	SMU15001135	SmedASXL_010390	GCZZ01080684	GATGAATATGGGAGGACC	GCGGTTGCAGCTTCTTTG
Smed-ferrochelatase-2 (FECH-2)3	v31.075368	NA	NA	CTTATGGGGTGTTACTGTG	GTGCCTTTGTGTAATGAG
